# Supplementary material for: A meta-analytical review of the impact of mindfulness on creativity: Framing current lines of research and defining moderator variables
Source: Psychon Bull Rev. 2023 Jul 13;30(6):2155–86. doi: 10.3758/s13423-023-02327-w (PMC10728263; doi:10.3758/s13423-023-02327-w)
Supplement: Supplementary file 2 — Supplementary file2 (XLS 46 KB) [file 13423_2023_2327_MOESM2_ESM.xls]

## Sheet: Sheet1
			Main results for Meta-Regression of Control Group Studies																	Main results for Model 1, Random effects (MM), Z-Distribution, Std diff in means
			Random effects (MM), Z-Distribution, Std diff in means
	Set		Covariate	Main	Sub	Ref	Coefficient	Standard	0.95	0.95	Z-value	1-sided	2-sided	VIF						Covariate	Coefficient	Standard	0.95	0.95	Z-value	2-sided
								Error	Lower	Upper		P-value	P-value									Error	Lower	Upper		P-value
			Intercept				0.418	0.0641	0.2924	0.5436	6.52		0							Intercept	0.5942	0.1113	0.376	0.8124	5.34	0
			Analysis of variance																	Analysis of variance
							Q	df	p												Q	df	p
			Model				0	0	1											Model	0	0	1
			Residual				14.2271	19	0.770294											Residual	14.9369	16	0.529262
			Total				14.2271	19	0.770294											Total	14.9369	16	0.529262
			Ratio of true (between studies) to total variance																	Ratio of true (between studies) to total variance
			Statistics for Model																	Statistics for Model 1
			Test of the model: Simultaneous test that all coefficients (excluding intercept) are zero																	Test of the model: Simultaneous test that all coefficients (excluding intercept) are zero
			Q = 0.00, df = 0, p = 1.0000																	Q = 0.00, df = 0, p = 1.0000
			Goodness of fit: Test that unexplained variance is zero																	Goodness of fit: Test that unexplained variance is zero
			Tau² = 0.0157, Tau = 0.1253, I² = 44.68%, Q = 34.35, df = 19, p = 0.0167																	Tau² = 0.0000, Tau = 0.0000, I² = 0.00%, Q = 14.94, df = 16, p = 0.5293
			Comparison of Model 1 with the null model																	Comparison of Model 1 with the null model
			Total between-study variance (intercept only)																	Total between-study variance (intercept only)
			Tau² = 0.0157, Tau = 0.1253, I² = 44.68%, Q = 34.35, df = 19, p = 0.0167																	Tau² = 0.0000, Tau = 0.0000, I² = 0.00%, Q = 14.94, df = 16, p = 0.5293
