# Supplementary material for: A meta-analytical review of the impact of mindfulness on creativity: Framing current lines of research and defining moderator variables
Source: Psychon Bull Rev. 2023 Jul 13;30(6):2155–86. doi: 10.3758/s13423-023-02327-w (PMC10728263; doi:10.3758/s13423-023-02327-w)
Supplement: Supplementary file 3 — Supplementary file3 (ZIP 20 KB) [file 13423_2023_2327_MOESM3_ESM.zip]

Archive with 1 entries (1 files):
- pbr-tr-22-056-File004
